# Supplementary material for: High Rate of Mutations of Adhesion Molecules and Extracellular Matrix Glycoproteins in Patients with Adult-Onset Focal and Segmental Glomerulosclerosis
Source: Biomedicines. 2023 Jun 20;11(6):1764. doi: 10.3390/biomedicines11061764 (PMC10296603; doi:10.3390/biomedicines11061764)
Supplement: Supplementary file 1 [file biomedicines-11-01764-s001.zip]

Archive with 1 entries (1 files):
- biomedicines-2420377-supplementary.pdf
